# Supplementary material for: The Impact of Event Scale-Revised: Examining Its Cutoff Scores among Arab Psychiatric Patients and Healthy Adults within the Context of COVID-19 as a Collective Traumatic Event
Source: Healthcare (Basel). 2023 Mar 20;11(6):892. doi: 10.3390/healthcare11060892 (PMC10048280; doi:10.3390/healthcare11060892)
Supplement: Supplementary file 1 [file healthcare-11-00892-s001.zip]

Archive with 1 entries (1 files):
- healthcare-2191022-supplementary.xlsx
